# Supplementary material for: A Catalog of Human Genes Associated With Pathozoospermia and Functional Characteristics of These Genes
Source: Front Genet. 2021 Jul 5;12:662770. doi: 10.3389/fgene.2021.662770 (PMC8287579; doi:10.3389/fgene.2021.662770)
Supplement: Supplementary file 1 [file Data_Sheet_1.xlsx]

## Sheet: T_S1_Vocabulary
Table S1.
Forms (or subtypes) of pathozoospermia and their description
Form (subtype) of pathozoospermia	Description	Reference	Category (manifestation)
Sperm count
Non-obstructive azoospermia	Absence of sperm in the ejaculate due to impaired spermatogenesis. Patients with non-obstructive azoospermia have a normal ejaculate volume (> 1.5 ml) and a pH value (> 7.2), which indicates the normal state of the seminal vesicles and the absence of obstruction in the vas deferens.	(Chiba et al., 2016; Gamidov et al., 2015)	Low sperm count
Cryptozoospermia	Sperm concentration below 1 million / ml	(WHO, 2010)	Low sperm count
Oligozoospermia, severe oligozoospermia	Oligozoospermia - sperm concentration below 15 million / ml. Severe oligozoospermia - sperm concentration below 5 million / ml	(WHO, 2010)	Low sperm count
Sperm motility
Asthenozoospermia	The proportion of progressively motile sperm below 32%	(WHO, 2010)	Reduced sperm motility
Sperm morphology
Teratozoospermia	The proportion of morphologically normal sperm below 4%	(WHO, 2010)	Abnormal sperm morphology
Globozoospermia	Subtype of teratozoospermia, characterized by the presence of 100% sperm with a round head, the absence of acrosomal and acrosomal enzymes, as well as a violation in the structure of the neck and flagellum	(De Braekeleer et al., 2015)	Abnormal sperm morphology
Combined forms
Asthenoteratozoo-spermia	A simultaneous decrease in proportion of progressively motile and morphologically normal spermatozoa below the WHO reference values	(WHO, 2010)	Reduced sperm motility | Abnormal sperm morphology
Oligoasthenozoo-spermia	A simultaneous decrease in sperm concentration and proportion of progressively motile spermatozoa below the WHO reference values	(WHO, 2010)	Low sperm count | Reduced sperm motility
Oligoteratozoo-spermia	A simultaneous decrease in sperm concentration and proportion of morphologically normal spermatozoa below the WHO reference values	(WHO, 2010)	Low sperm count | Abnormal sperm morphology
Oligoasthenoterato-zoospermia, OAT	A simultaneous decrease in sperm concentration, proportion of progressively motile and morphologically normal spermatozoa below the WHO reference values	(WHO, 2010)	Low sperm count | Reduced sperm motility | Abnormal sperm morphology
References
Gamidov S.I., Popova A.Yu., Ovchinnikov R.I. Nonobstructive azoospermia - clinical recommendations. Russkiy meditsinskiy zhurnal. 2015;(11):595.
Chiba K., Enatsu N., Fujisawa M. Management of non-obstructive azoospermia. Reprod Med Biol. 2016; 15(3):165-173. doi: 10.1007/s12522-016-0234-z.
De Braekeleer M., Nguyen M.H., Morel F., Perrin A. Genetic aspects of monomorphic teratozoospermia: a review. J Assist Reprod Genet. 2015;32(4):615-623. doi: 10.1007/s10815-015-0433-2.
WHO laboratory manual for the examination and processing of human semen. 5-th edition. 2010. WHO: Cambridge Univer. Press. https://apps.who.int/iris/bitstream/handle/10665/44261/9789241547789_eng.pdf

## Sheet: T_S2_DBs
Table S2
The number of genes associated with different forms of pathozoospermia available in the well-known databases on phenotype-genotype associationsa, as well as in the catalog HGAPat presented in this paper.
	The number of genes associated with different forms of pathozoospermia
Database	Non-obstructive azoospermia	Asthenozoospermia	Teratozoospermia
ClinVar	12	1	4
PheGenI	0	0	0
HGMD	4	10	8 b
MFGA	20	0	8 c
EGA	1	0	0
dbGaP	0	0	0
OMIM	6	15	10 d
Catalog HGAPat e	51	28	17
a Data on the Genetic Association Database (GAD) are not shown, since this database has been retired and all data was "frozen" as of 09/01/2014
b According to relevant publications, five of eight genes found in the HGMD using teratozoospermia as a search term, were associated with the combined form (oligoasthenoteratozoospermia); one gene (TDRD6) was associated only with schizophrenia.
c According to relevant publications, all genes found in the MFGA database using "Abnormal sperm morphology" as a search term, were associated with the combined form (Asthenoteratozoospermia)
d Three of 10 genes found in the OMIM database using teratozoospermia as a search term, have been studied only in mice
e Available online at www.sysbio.ru/hgap

## Sheet: T_S3_Columns
Table S3.
Description of the columns in the tables of HGAPat catalog
Table Genes			Table Diseases			Table PubGenes			Table GeneticVariant
Field (marker)	Description		Field (marker)	Description		Field (marker)	Description		Field (marker)	Description
IDGene	Gene Identifier according to EntrezGene		IDDisease	Disease Identifier		GeneID	Gene Identifier according to EntrezGene		IDRow	Identifier (Primary key)
Symbol	Official Symbol according to EntrezGene		InfertilityPhenotype	The form of pathozoospermia		PubMedID	Identifier of the research article in PubMed		GeneID	Gene (Foreign key)
FullName	Official Full Name according to EntrezGene		Manifestation	Manifestation of pathozoospermia		OtherGenesName	Other gene names (aliases) from the article (if available)		DiseaseID	Disease Identifier (Foreign key)
MapLocation	Localization of the gene on the chromosome								PubMedID	Identifier of the research article in PubMed
ExpressionPattern	Specificity of expression in testes								Population	Ethnicity of the examined patients
GOAnnotation	GO terms indicating response to unfavorable conditions								VariantID	Variant ID from dbSNP given in the article
									Designation	The designation of the variant, as it was used in the article
									RiskAllele	Risk Allele
									Location	The location of the variant in gene region (exon, intron, etc.)
									OddsRatio	Odds ratio
									LowerOddsRatio	Lower limit of confidence interval of the Odds Ratio
									UpperOddsRatio	Upper limit of confidence interval of the Odds Ratio
									DesignationHGVS	Variant designation according to HGVS
									PhenotypeDetails	Infertility phenotype details (if available)

## Sheet: T_S4_Expression
Table S4
Gene expression pattern (Testis-specific/testis-enriched or not)
GeneID	Official Symbol (from EntrezGene)	Official Full Name (from EntrezGene)	Map_location	Infertility phenotype	Expression pattern (Testis-specific, testis-enriched, other)
3983	ABLIM1	actin binding LIM protein 1	10q25.3	Non-obstructive azoospermia	Other
55811	ADCY10	adenylate cyclase 10	1q24.2	Asthenozoospermia	Testis-specific
196	AHR	aryl hydrocarbon receptor	7p21.1	Oligoasthenoteratozoospermia	Other
57491	AHRR	aryl-hydrocarbon receptor repressor	5p15.33	Non-obstructive azoospermia	Testis-enriched
122481	AK7	adenylate kinase 7	14q32.2	Asthenoteratozoospermia	Testis-enriched
8852	AKAP4	A-kinase anchoring protein 4	Xp11.22	Asthenozoospermia	Testis-specific
338	APOB	apolipoprotein B	2p24.1	Oligoasthenoteratozoospermia	Other
367	AR	androgen receptor	Xq12	Oligozoospermia	Other
84071	ARMC2	armadillo repeat containing 2	6q21	Asthenoteratozoospermia	Testis-enriched
419	ART3	ADP-ribosyltransferase 3	4q21.1|4p15.1-p14	Non-obstructive azoospermia	Testis-specific
472	ATM	ATM serine/threonine kinase	11q22.3	Non-obstructive azoospermia	Other
6795	AURKC	aurora kinase C	19q13.43	Teratozoospermia	Testis-specific
596	BCL2	BCL2 apoptosis regulator	18q21.33	Non-obstructive azoospermia	Other
26580	BSCL2	BSCL2 lipid droplet biogenesis associated, seipin	11q12.3	Teratozoospermia	Testis-specific
117144	CATSPER1	cation channel sperm associated 1	11q13.1	Asthenozoospermia	Testis-specific
117155	CATSPER2	cation channel sperm associated 2	15q15.3	Asthenozoospermia	Testis-enriched
347732	CATSPER3	cation channel sperm associated 3	5q31.1	Asthenozoospermia	Testis-specific
378807	CATSPER4	cation channel sperm associated 4	1p36.11	Asthenozoospermia	Testis-specific
26093	CCDC9	coiled-coil domain containing 9	19q13.32	Asthenozoospermia	Other
8476	CDC42BPA	CDC42 binding protein kinase alpha	1q42.13	Non-obstructive azoospermia	Other
144406	CFAP251	cilia and flagella associated protein 251	12q24.31	Asthenoteratozoospermia	No data
80217	CFAP43	cilia and flagella associated protein 43	10q25.1	Asthenoteratozoospermia	No data
55779	CFAP44	cilia and flagella associated protein 44	3q13.2	Asthenoteratozoospermia	Other
255101	CFAP65	cilia and flagella associated protein 65	2q35	Asthenoteratozoospermia	No data
79846	CFAP69	cilia and flagella associated protein 69	7q21.13	Asthenoteratozoospermia	No data
118491	CFAP70	cilia and flagella associated protein 70	10q22.2	Asthenoteratozoospermia	No data
89876	CFAP91	cilia and flagella associated protein 91	3q13.33	Asthenoteratozoospermia	No data
1080	CFTR	CF transmembrane conductance regulator	7q31.2	Oligozoospermia | Non-obstructive azoospermia	Other
1586	CYP17A1	cytochrome P450 family 17 subfamily A member 1	10q24.32	Oligoasthenoteratozoospermia	Testis-enriched
1543	CYP1A1	cytochrome P450 family 1 subfamily A member 1provided	15q24.1	Teratozoospermia	Other
1617	DAZ1	deleted in azoospermia 1	Yq11.223	Oligozoospermia	Testis-specific
57055	DAZ2	deleted in azoospermia 2	Yq11.223	Oligozoospermia	Testis-specific
23405	DICER1	dicer 1, ribonuclease III	14q32.13	Oligozoospermia	Other
11144	DMC1	DNA meiotic recombinase 1	22q13.1	Non-obstructive azoospermia	Testis-specific
1761	DMRT1	doublesex and mab-3 related transcription factor 1	9p24.3	Non-obstructive azoospermia	Testis-specific
25981	DNAH1	dynein axonemal heavy chain 1	3p21.1	Asthenoteratozoospermia	Other
8701	DNAH11	dynein axonemal heavy chain 11	7p15.3	Asthenozoospermia	Other
8632	DNAH17	dynein axonemal heavy chain 17	17q25.3	Asthenozoospermia	Testis-specific
1767	DNAH5	dynein axonemal heavy chain 5	5p15.2	Asthenozoospermia	Other
27019	DNAI1	dynein axonemal intermediate chain 1	9p13.3	Asthenozoospermia	Testis-specific
1786	DNMT1	DNA methyltransferase 1	19p13.2	Oligozoospermia	Other
1789	DNMT3B	DNA methyltransferase 3 beta	20q11.21	Non-obstructive azoospermia	Testis-enriched
28341	DPY19L2	dpy-19 like 2	12q14.2	Teratozoospermia/globozoospermia	Other
2053	EPHX2	epoxide hydrolase 2	8p21.2-p21.1	Oligozoospermia	Other
94240	EPSTI1	epithelial stromal interaction 1	13q14.11	Non-obstructive azoospermia	Other
2119	ETV5	ETS variant transcription factor 5	3q27.2	Non-obstructive azoospermia	Other
57697	FANCM	FA complementation group M	14q21.2	Non-obstructive azoospermia	Testis-enriched
286151	FBXO43	F-box protein 43	8q22.2	teratozoospermia	Testis-specific
401024	FSIP2	fibrous sheath interacting protein 2	2q32.1	Asthenoteratozoospermia	Testis-specific
2775	GNAO1	G protein subunit alpha o1	16q13	Non-obstructive azoospermia	Other
2944	GSTM1	glutathione S-transferase mu 1	1p13.3	Oligozoospermia	Other
2952	GSTT1	glutathione S-transferase theta 1	22q11.2	Oligozoospermia |Asthenozoospermia	Other
3122	HLA-DRA	major histocompatibility complex, class II, DR alpha	6p21.32	Non-obstructive azoospermia	Other
9742	IFT140	intraflagellar transport 140	16p13.3	Oligoasthenoteratozoospermia	Other
3815	KIT	KIT proto-oncogene, receptor tyrosine kinase	4q12	Oligozoospermia	Other
4254	KITLG	KIT ligand	12q21.32	Oligozoospermia	Other
317719	KLHL10	kelch like family member 10	17q21.2	Non-obstructive azoospermia | oligozoospermia	Testis-specific
130951	M1AP	meiosis 1 associated protein	2p13.1	Non-obstructive azoospermia	No data
254528	MEIOB	meiosis specific with OB-fold	16p13.3	Non-obstructive azoospermia | oligozoospermia	No data
4439	MSH5	mutS homolog 5	6p21.33	Non-obstructive azoospermia | oligozoospermia	Other
4477	MSMB	microseminoprotein beta	10q11.22	Non-obstructive azoospermia	Other
4508	MT-ATP6	mitochondrially encoded ATP synthase 6	MT (non-nuclear)	Asthenozoospermia | Oligoasthenoteratozoospermia	No data
4524	MTHFR	methylenetetrahydrofolate reductase	1p36.22	Non-obstructive azoospermia	Other
4552	MTRR	5-methyltetrahydrofolate-homocysteine methyltransferase reductase	5p15.31	Oligoasthenoteratozoospermia | Oligoasthenozoospermia	Other
340719	NANOS1	nanos C2HC-type zinc finger 1	10q26.11	Oligoasthenoteratozoospermia	Other
4780	NFE2L2	nuclear factor, erythroid 2 like 2	2q31.2	Oligoasthenozoospermia	Other
4846	NOS3	nitric oxide synthase 3	7q36.1	Asthenozoospermia	Other
4862	NPAS2	neuronal PAS domain protein 2	2q11.2	Non-obstructive azoospermia	Other
190	NR0B1	nuclear receptor subfamily 0 group B member 1	Xp21.2	Oligozoospermia	Testis-specific
2516	NR5A1	nuclear receptor subfamily 5 group A member 1	9q33.3	oligozoospermia	Testis-specific
343171	OR2W3	olfactory receptor family 2 subfamily W member 3	1q44	oligozoospermia	Other
135138	PACRG	parkin coregulated	6q26	Non-obstructive azoospermia	Testis-specific
142	PARP1	poly(ADP-ribose) polymerase 1	1q42.12	oligozoospermia	Other
9463	PICK1	protein interacting with PRKCA 1	22q13.1	Teratozoospermia/globozoospermia	Other
440822	PIWIL3	piwi like RNA-mediated gene silencing 3	22q11.23	Oligozoospermia	Testis-specific
143689	PIWIL4	piwi like RNA-mediated gene silencing 4	11q21	Oligozoospermia	Testis-enriched
8398	PLA2G6	phospholipase A2 group VI	22q13.1	Asthenozoospermia	Other
10733	PLK4	polo like kinase 4	4q28.1	oligozoospermia	Testis-specific
5395	PMS2	PMS1 homolog 2, mismatch repair system component	7p22.1	Non-obstructive azoospermia | oligozoospermia	Other
5444	PON1	paraoxonase 1	7q21.3	oligozoospermia	Other
5445	PON2	paraoxonase 2	7q21.3	oligozoospermia	Other
55012	PPP2R3C	protein phosphatase 2 regulatory subunit B''gamma	14q13.2	teratozoospermia	Other
5619	PRM1	protamine 1	16p13.13	Severe oligozoospermia | Teratozoospermia	Testis-specific
29968	PSAT1	phosphoserine aminotransferase 1	9q21.2	oligozoospermia	Other
90780	PYGO2	pygopus family PHD finger 2	1q21.3	Non-obstructive azoospermia	Other
84074	QRICH2	glutamine rich 2	17q25.1	Asthenoteratozoospermia	Testis-specific
27316	RBMX	RNA binding motif protein X-linked	Xq26.3	Non-obstructive azoospermia	Other
9985	REC8	REC8 meiotic recombination protein	14q12	Non-obstructive azoospermia	Other
124404	SEPTIN12	septin 12	16p13.3	Teratozoospermia	No data
140885	SIRPA	signal regulatory protein alpha	20p13	oligozoospermia	Other
55423	SIRPG	signal regulatory protein gamma	20p13	Non-obstructive azoospermia	Testis-enriched
9194	SLC16A7	solute carrier family 16 member 7	12q14.1	Oligoasthenoteratozoospermia	Other
116369	SLC26A8	solute carrier family 26 member 8	6p21.31	Asthenozoospermia	Testis-specific
402381	SOHLH1	spermatogenesis and oogenesis specific basic helix-loop-helix 1	9q34.3	Non-obstructive azoospermia | oligozoospermia	Testis-specific
6662	SOX5	SRY-box transcription factor 5	17q24.3	Non-obstructive azoospermia	Testis-enriched
55553	SOX6	SRY-box transcription factor 6	11p15.2	oligozoospermia	Other
83893	SPATA16	spermatogenesis associated 16	3q26.31	Teratozoospermia/globozoospermia	Testis-specific
6691	SPINK2	serine peptidase inhibitor Kazal type 2	4q12	Non-obstructive azoospermia	Testis-specific
23626	SPO11	SPO11 initiator of meiotic double stranded breaks	20q13.31	Non-obstructive azoospermia | oligozoospermia	Testis-specific
6431	SRSF6	serine and arginine rich splicing factor 6	20q13.11	Non-obstructive azoospermia	Other
10734	STAG3	stromal antigen 3	7q22.1	Non-obstructive azoospermia	Testis-specific
346673	STRA8	stimulated by retinoic acid 8	7q33	Non-obstructive azoospermia | oligozoospermia	Testis-specific
2054	STX2	syntaxin 2	12q24.33	Non-obstructive azoospermia	Other
93426	SYCE1	synaptonemal complex central element protein 1	10q26.3	Non-obstructive azoospermia	Testis-specific
100130958	SYCE1L	synaptonemal complex central element protein 1 like	16q23.1	Non-obstructive azoospermia	Testis-specific
10388	SYCP2	synaptonemal complex protein 2	20q13.33	Non-obstructive azoospermia | cryptozoospermia	Testis-specific
122402	TDRD9	tudor domain containing 9	14q32.33	Non-obstructive azoospermia	Testis-specific
56159	TEX11	testis expressed 11	Xq13.1	Non-obstructive azoospermia | oligozoospermia	Testis-specific
56155	TEX14	testis expressed 14, intercellular bridge forming factor	17q22	Non-obstructive azoospermia	Testis-specific
56154	TEX15	testis expressed 15, meiosis and synapsis associated	8p12	Non-obstructive azoospermia | cryptozoospermia | oligozoospermia	Testis-specific
7259	TSPYL1	TSPY like 1	6q22.1	Oligoasthenoteratozoospermia	Other
83894	TTC29	tetratricopeptide repeat domain 29	4q31.22	Asthenoteratozoospermia	Testis-specific
9101	USP8	ubiquitin specific peptidase 8	15q21.2	oligozoospermia	Other
8287	USP9Y	ubiquitin specific peptidase 9 Y-linked	Yq11.221	Non-obstructive azoospermia | oligozoospermia	Other
7490	WT1	WT1 transcription factor	11p13	Non-obstructive azoospermia	Testis-enriched
51087	YBX2	Y-box binding protein 2	17p13.1	Non-obstructive azoospermia | severe oligozoospermia	Other
84225	ZMYND15	zinc finger MYND-type containing 15	17p13.2	oligozoospermia	Testis-specific
11055	ZPBP	zona pellucida binding protein	7p12.2	teratozoospermia	Testis-specific
27030	MLH3	mutL homolog 3	14q24.3	Non-obstructive azoospermia	Other
3298	HSF2	heat shock transcription factor 2	6q22.31	Non-obstructive azoospermia	Other
50511	SYCP3	synaptonemal complex protein 3	12q23.2	Non-obstructive azoospermia	Testis-specific
7516	XRCC2	X-ray repair cross complementing 2	7q36.1	Non-obstructive azoospermia	Testis-specific
4514	MT-CO3	mitochondrially encoded cytochrome c oxidase III	MT (non-nuclear)	Asthenozoospermia	No data
4512	MT-CO1	mitochondrially encoded cytochrome c oxidase I	MT (non-nuclear)	Oligoasthenoteratozoospermia	No data
4513	MT-CO2	mitochondrially encoded cytochrome c oxidase II	MT (non-nuclear)	Oligoasthenoteratozoospermia	No data
4509	MT-ATP8	mitochondrially encoded ATP synthase 8	MT (non-nuclear)	Oligoasthenoteratozoospermia	No data

## Sheet: T_S5_GO_CC
Table S5.
The Gene Ontology terms, denoting cellular localization, that are significantly overrepresented (FDR <0.05) for genes from the catalog
GO terms denoting the chromosomal localization of proteins on green background
GO terms indicating association with the synaptonemal complex shown on yelow background
GO terms indicating association with cilia are shown on blue background
GO terms indicating association with axoneme are shown on orange background
GO terms indicating association with CatSper complex are shown on violet background
Category	Term	Count	%	Genes	Fold Enrichment	FDR
GOTERM_CC_ALL	GO:0000795~synaptonemal complex	9	7.56303	SYCE1, SYCP2, SYCE1L, STAG3, MSH5, TEX11, SYCP3, REC8, MLH3	38.1966	2.09379e-08
GOTERM_CC_ALL	GO:0000794~condensed nuclear chromosome	11	9.2437	SYCE1, SYCP2, SYCE1L, STAG3, MSH5, DMC1, TEX11, SYCP3, AURKC, REC8, MLH3	20.1593	2.44013e-08
GOTERM_CC_ALL	GO:0005694~chromosome	23	19.3277	PLK4, DNMT1, PRM1, PARP1, SYCP2, SYCE1L, SPO11, XRCC2, TEX11, TEX14, AURKC, REC8, MLH3, AR, SYCE1, STAG3, DMC1, MSH5, MEIOB, ATM, SYCP3, RBMX, NFE2L2	3.95871	5.19845e-06
GOTERM_CC_ALL	GO:0000793~condensed chromosome	12	10.084	SYCE1, SYCP2, SYCE1L, STAG3, MSH5, DMC1, TEX11, TEX14, SYCP3, AURKC, REC8, MLH3	9.21568	5.48966e-06
GOTERM_CC_ALL	GO:0031514~motile cilium	10	8.40336	CATSPER1, ADCY10, PACRG, CATSPER3, DNAH1, CATSPER2, CATSPER4, RSPH9, AKAP4, CFAP65	12.311	7.22178e-06
GOTERM_CC_ALL	GO:0044427~chromosomal part	21	17.6471	DNMT1, PRM1, PARP1, SYCP2, SYCE1L, SPO11, XRCC2, TEX11, TEX14, AURKC, REC8, MLH3, AR, SYCE1, STAG3, DMC1, MSH5, ATM, SYCP3, RBMX, NFE2L2	4.09524	7.22178e-06
GOTERM_CC_ALL	GO:0005929~cilium	16	13.4454	CATSPER1, PACRG, CATSPER3, DNAH1, DNAH11, CATSPER2, DNAH17, IFT140, CATSPER4, DNAH5, CFAP70, RSPH9, AKAP4, ADCY10, CFAP65, DNAI1	4.99108	2.86323e-05
GOTERM_CC_ALL	GO:0000228~nuclear chromosome	16	13.4454	PARP1, SYCP2, SYCE1L, SPO11, TEX11, AURKC, REC8, MLH3, AR, SYCE1, STAG3, DMC1, MSH5, ATM, SYCP3, RBMX	4.64935	5.86975e-05
GOTERM_CC_ALL	GO:0043232~intracellular non-membrane-bounded organelle	48	40.3361	PIWIL4, DNMT1, DNAH1, MTRR, SYCP2, SPO11, DNAH5, YBX2, RSPH9, PLA2G6, AKAP4, AURKC, ABLIM1, SYCE1, PPP2R3C, MEIOB, PMS2, APOB, DNAI1, PLK4, DNAH11, TSPYL1, PRM1, PARP1, DNAH17, SYCE1L, IFT140, NOS3, XRCC2, TEX11, TDRD9, TEX14, NR0B1, CDC42BPA, REC8, MLH3, ADCY10, AR, KITLG, STAG3, WT1, DMC1, MSH5, PICK1, ATM, SYCP3, RBMX, NFE2L2	1.92279	5.86975e-05
GOTERM_CC_ALL	GO:0043228~non-membrane-bounded organelle	48	40.3361	PIWIL4, DNMT1, DNAH1, MTRR, SYCP2, SPO11, DNAH5, YBX2, RSPH9, PLA2G6, AKAP4, AURKC, ABLIM1, SYCE1, PPP2R3C, MEIOB, PMS2, APOB, DNAI1, PLK4, DNAH11, TSPYL1, PRM1, PARP1, DNAH17, SYCE1L, IFT140, NOS3, XRCC2, TEX11, TDRD9, TEX14, NR0B1, CDC42BPA, REC8, MLH3, ADCY10, AR, KITLG, STAG3, WT1, DMC1, MSH5, PICK1, ATM, SYCP3, RBMX, NFE2L2	1.92279	5.86975e-05
GOTERM_CC_ALL	GO:0044464~cell part	113	94.958	MTRR, SIRPG, AHR, MEIOB, SIRPA, SLC16A7, SOX6, SOX5, NANOS1, USP8, SPINK2, TSPYL1, PRM1, SYCE1L, DICER1, ZPBP, BSCL2, AR, PYGO2, SPATA16, MSH5, SRSF6, CFTR, DNMT1, KLHL10, GSTT1, DAZ2, DAZ1, FBXO43, PLA2G6, AK7, ART3, NPAS2, STRA8, SYCE1, SOHLH1, APOB, CFAP65, PLK4, DNAH11, GSTM1, FANCM, DNAH17, EPHX2, XRCC2, CFAP70, TDRD9, MTHFR, NR0B1, GNAO1, ADCY10, STAG3, CYP1A1, BCL2, SLC26A8, HLA-DRA, ATM, …	1.10791	0.000286926
GOTERM_CC_ALL	GO:0005623~cell	113	94.958	MTRR, SIRPG, AHR, MEIOB, SIRPA, SLC16A7, SOX6, SOX5, NANOS1, USP8, SPINK2, TSPYL1, PRM1, SYCE1L, DICER1, ZPBP, BSCL2, AR, PYGO2, SPATA16, MSH5, SRSF6, CFTR, DNMT1, KLHL10, GSTT1, DAZ2, DAZ1, FBXO43, PLA2G6, AK7, ART3, NPAS2, STRA8, SYCE1, SOHLH1, APOB, CFAP65, PLK4, DNAH11, GSTM1, FANCM, DNAH17, EPHX2, XRCC2, CFAP70, TDRD9, MTHFR, NR0B1, GNAO1, ADCY10, STAG3, CYP1A1, BCL2, SLC26A8, HLA-DRA, ATM, …	1.10596	0.000320591
GOTERM_CC_ALL	GO:0044454~nuclear chromosome part	14	11.7647	PARP1, SYCP2, SYCE1L, TEX11, AURKC, REC8, MLH3, AR, SYCE1, STAG3, MSH5, ATM, SYCP3, RBMX	4.35037	0.000417064
GOTERM_CC_ALL	GO:0036128~CatSper complex	4	3.36134	CATSPER1, CATSPER3, CATSPER2, CATSPER4	71.6775	0.000417064
GOTERM_CC_ALL	GO:0097223~sperm part	8	6.72269	PACRG, CATSPER3, SPINK2, DNAH1, CATSPER4, KIT, AKAP4, ZPBP	8.16579	0.00114824
GOTERM_CC_ALL	GO:0005858~axonemal dynein complex	4	3.36134	DNAH1, DNAH17, DNAH5, DNAI1	46.0784	0.00145532
GOTERM_CC_ALL	GO:0000800~lateral element	4	3.36134	SYCP2, STAG3, SYCP3, REC8	46.0784	0.00145532
GOTERM_CC_ALL	GO:0042995~cell projection	26	21.8487	CATSPER1, CATSPER3, DNAH1, CATSPER2, CATSPER4, DNAH5, RSPH9, AKAP4, CYP17A1, ABLIM1, STX2, CFAP43, CFAP65, DNAI1, CFAP44, PACRG, SPINK2, DNAH11, DNAH17, IFT140, CFAP70, DICER1, GNAO1, ADCY10, KITLG, PICK1	2.27147	0.00201706
GOTERM_CC_ALL	GO:0030286~dynein complex	5	4.20168	DNAH1, DNAH11, DNAH17, DNAH5, DNAI1	18.7528	0.00230644
GOTERM_CC_ALL	GO:0043226~organelle	98	82.3529	MTRR, AHR, MEIOB, SIRPA, SOX6, SOX5, USP8, SPINK2, TSPYL1, PRM1, SYCE1L, DICER1, ZPBP, BSCL2, AR, PYGO2, SPATA16, MSH5, SRSF6, CFTR, DNMT1, GSTT1, DAZ2, DAZ1, FBXO43, PLA2G6, ART3, NPAS2, STRA8, SYCE1, SOHLH1, APOB, CFAP65, PLK4, DNAH11, FANCM, DNAH17, EPHX2, XRCC2, CFAP70, TDRD9, NR0B1, ADCY10, STAG3, CYP1A1, BCL2, HLA-DRA, ATM, NFE2L2, ZMYND15, PIWIL4, SYCP2, SPO11, YBX2, DNMT3B, MSMB, PACRG, P…	1.20153	0.00329466
GOTERM_CC_ALL	GO:0098687~chromosomal region	10	8.40336	DNMT1, PARP1, STAG3, SPO11, DMC1, ATM, TEX14, SYCP3, AURKC, REC8	4.66111	0.00429359
GOTERM_CC_ALL	GO:0044424~intracellular part	101	84.8739	MTRR, AHR, MEIOB, SOX6, SOX5, NANOS1, USP8, SPINK2, TSPYL1, PRM1, SYCE1L, DICER1, ZPBP, BSCL2, AR, PYGO2, SPATA16, MSH5, SRSF6, CFTR, DNMT1, KLHL10, GSTT1, DAZ2, DAZ1, FBXO43, PLA2G6, AK7, NPAS2, STRA8, SYCE1, SOHLH1, APOB, PLK4, DNAH11, GSTM1, FANCM, DNAH17, EPHX2, XRCC2, TDRD9, MTHFR, NR0B1, GNAO1, ADCY10, STAG3, CYP1A1, BCL2, HLA-DRA, ATM, NFE2L2, ZMYND15, PIWIL4, PIWIL3, SYCP2, SPO11, YBX2, M…	1.17523	0.00433842
GOTERM_CC_ALL	GO:0005930~axoneme	6	5.04202	DNAH1, DNAH17, IFT140, DNAH5, RSPH9, DNAI1	9.97573	0.00433842
GOTERM_CC_ALL	GO:0097014~ciliary plasm	6	5.04202	DNAH1, DNAH17, IFT140, DNAH5, RSPH9, DNAI1	9.97573	0.00433842

## Sheet: T_S6_GO_BP_all
Table S6.
The Gene Ontology terms, denoting biological processes , that are significantly overrepresented (FDR <0.05) for genes from the catalog
The representative GO terms identified using the REViGO program (http://revigo.irb.hr/) are highlighted in red.
Category	Term	Count	%	Genes	Fold Enrichment	FDR	1- according to REViGO this GO term is representative; 0 - term is not representative
GOTERM_BP_5	GO:0007276~gamete generation	43	36.1345	ZMYND15, CATSPER1, PIWIL4, CATSPER3, CATSPER2, PIWIL3, SPO11, CATSPER4, KLHL10, YBX2, DAZ2, DAZ1, AURKC, M1AP, STRA8, SOHLH1, HSF2, APOB, PACRG, SPINK2, PRM1, DMRT1, NOS3, USP9Y, TDRD9, NR0B1, TEX15, REC8, ETV5, ADCY10, PYGO2, AR, SPATA16, DPY19L2, WT1, DMC1, KIT, SLC26A8, BCL2, PICK1, ATM, SYCP3, CFTR	10.3055	1.66836e-28	1
GOTERM_BP_5	GO:0007283~spermatogenesis	38	31.9328	ZMYND15, CATSPER1, PIWIL4, CATSPER3, CATSPER2, PIWIL3, SPO11, CATSPER4, KLHL10, YBX2, DAZ2, DAZ1, AURKC, M1AP, STRA8, SOHLH1, HSF2, APOB, PACRG, SPINK2, PRM1, DMRT1, USP9Y, TDRD9, NR0B1, TEX15, REC8, ETV5, ADCY10, PYGO2, AR, SPATA16, DPY19L2, DMC1, KIT, SLC26A8, SYCP3, CFTR	11.3885	1.88061e-26	0
GOTERM_BP_5	GO:0048232~male gamete generation	38	31.9328	ZMYND15, CATSPER1, PIWIL4, CATSPER3, CATSPER2, PIWIL3, SPO11, CATSPER4, KLHL10, YBX2, DAZ2, DAZ1, AURKC, M1AP, STRA8, SOHLH1, HSF2, APOB, PACRG, SPINK2, PRM1, DMRT1, USP9Y, TDRD9, NR0B1, TEX15, REC8, ETV5, ADCY10, PYGO2, AR, SPATA16, DPY19L2, DMC1, KIT, SLC26A8, SYCP3, CFTR	11.3659	1.88061e-26	0
GOTERM_BP_5	GO:0007281~germ cell development	25	21.0084	ZMYND15, CATSPER3, SPO11, CATSPER4, KLHL10, YBX2, AURKC, STRA8, SOHLH1, PACRG, SPINK2, PRM1, DMRT1, REC8, ETV5, PYGO2, DPY19L2, WT1, DMC1, KIT, SLC26A8, BCL2, ATM, SYCP3, CFTR	16.3856	8.0372e-20	0
GOTERM_BP_5	GO:0007127~meiosis I	19	15.9664	FANCM, DMRT1, SYCP2, SYCE1L, SPO11, XRCC2, TEX11, TEX15, REC8, MLH3, M1AP, STRA8, SYCE1, STAG3, DMC1, MSH5, MEIOB, ATM, SYCP3	26.5204	2.79394e-18	0
GOTERM_BP_5	GO:0007126~meiotic nuclear division	22	18.4874	FANCM, DMRT1, SYCP2, SYCE1L, SPO11, XRCC2, TEX11, TDRD9, TEX14, TEX15, FBXO43, REC8, MLH3, M1AP, STRA8, SYCE1, STAG3, DMC1, MSH5, MEIOB, ATM, SYCP3	18.4247	2.79394e-18	0
GOTERM_BP_5	GO:1903046~meiotic cell cycle process	22	18.4874	FANCM, DMRT1, SYCP2, SYCE1L, SPO11, XRCC2, TEX11, TDRD9, TEX14, TEX15, FBXO43, REC8, MLH3, M1AP, STRA8, SYCE1, STAG3, DMC1, MSH5, MEIOB, ATM, SYCP3	17.5473	6.75202e-18	0
GOTERM_BP_5	GO:0045132~meiotic chromosome segregation	16	13.4454	FANCM, SYCP2, SYCE1L, SPO11, TEX11, TEX15, REC8, MLH3, M1AP, STRA8, SYCE1, STAG3, DMC1, MSH5, MEIOB, ATM	28.376	1.61174e-15	0
GOTERM_BP_5	GO:0009566~fertilization	19	15.9664	CATSPER1, SPINK2, CATSPER3, CATSPER2, SYCP2, CATSPER4, TEX11, TDRD9, KLHL10, DAZ2, TEX15, AKAP4, REC8, ZPBP, AR, STRA8, MEIOB, STX2, APOB	17.2543	4.68253e-15	0
GOTERM_BP_5	GO:0045143~homologous chromosome segregation	14	11.7647	SYCP2, SYCE1L, SPO11, TEX11, TEX15, REC8, MLH3, STRA8, SYCE1, STAG3, DMC1, MSH5, MEIOB, ATM	37.6869	4.68253e-15	0
GOTERM_BP_5	GO:0007129~synapsis	13	10.9244	SYCP2, SYCE1L, SPO11, TEX11, TEX15, REC8, MLH3, STRA8, SYCE1, STAG3, DMC1, MSH5, MEIOB	46.66	4.68253e-15	0
GOTERM_BP_5	GO:0070192~chromosome organization involved in meiotic cell cycle	14	11.7647	SYCP2, SYCE1L, SPO11, TEX11, TEX15, REC8, MLH3, STRA8, SYCE1, STAG3, DMC1, MSH5, MEIOB, ATM	34.5978	1.34154e-14	0
GOTERM_BP_5	GO:0007140~male meiosis	12	10.084	M1AP, SYCP2, SPO11, DMC1, TEX11, TDRD9, MEIOB, TEX14, TEX15, SYCP3, REC8, MLH3	44.1213	1.9172e-13	0
GOTERM_BP_5	GO:0007286~spermatid development	16	13.4454	ZMYND15, PACRG, SPINK2, CATSPER3, PRM1, SPO11, CATSPER4, KLHL10, REC8, PYGO2, DPY19L2, KIT, DMC1, SLC26A8, SYCP3, CFTR	18.5536	6.95849e-13	0
GOTERM_BP_5	GO:0048515~spermatid differentiation	16	13.4454	ZMYND15, PACRG, SPINK2, CATSPER3, PRM1, SPO11, CATSPER4, KLHL10, REC8, PYGO2, DPY19L2, KIT, DMC1, SLC26A8, SYCP3, CFTR	17.8664	1.15386e-12	0
GOTERM_BP_5	GO:0007130~synaptonemal complex assembly	9	7.56303	SYCE1, SYCP2, SYCE1L, STAG3, SPO11, TEX11, TEX15, REC8, MLH3	64.6061	4.95112e-11	0
GOTERM_BP_5	GO:0007131~reciprocal meiotic recombination	11	9.2437	STRA8, FANCM, SPO11, XRCC2, MSH5, DMC1, TEX11, MEIOB, ATM, REC8, MLH3	34.5463	4.95112e-11	0
GOTERM_BP_5	GO:0008406~gonad development	17	14.2857	SPINK2, DMRT1, SPO11, NOS3, TEX11, KLHL10, NR0B1, REC8, NR5A1, AR, STRA8, KITLG, SOHLH1, WT1, KIT, DMC1, BCL2	12.0315	5.68163e-11	1
GOTERM_BP_5	GO:0045137~development of primary sexual characteristics	17	14.2857	SPINK2, DMRT1, SPO11, NOS3, TEX11, KLHL10, NR0B1, REC8, NR5A1, AR, STRA8, KITLG, SOHLH1, WT1, KIT, DMC1, BCL2	11.7556	7.70219e-11	0
GOTERM_BP_5	GO:0070193~synaptonemal complex organization	9	7.56303	SYCE1, SYCP2, SYCE1L, STAG3, SPO11, TEX11, TEX15, REC8, MLH3	56.5304	1.45838e-10	1
GOTERM_BP_5	GO:0098813~nuclear chromosome segregation	18	15.1261	FANCM, SYCP2, SYCE1L, SPO11, TEX11, TEX14, TEX15, AURKC, REC8, MLH3, M1AP, STRA8, SYCE1, STAG3, DMC1, MSH5, MEIOB, ATM	9.45456	4.08271e-10	1
GOTERM_BP_5	GO:0030317~sperm motility	11	9.2437	CATSPER1, CATSPER3, DNAH1, DNAH11, CATSPER2, CATSPER4, DNAH5, SLC26A8, APOB, AKAP4, DNAI1	25.1246	1.11926e-09	1
GOTERM_BP_5	GO:0000280~nuclear division	23	19.3277	FANCM, DMRT1, SYCP2, SYCE1L, SPO11, XRCC2, TEX11, TDRD9, TEX14, TEX15, FBXO43, AURKC, REC8, MLH3, M1AP, STRA8, SYCE1, STAG3, DMC1, MSH5, MEIOB, ATM, SYCP3	5.94716	1.62609e-09	1
GOTERM_BP_5	GO:0048608~reproductive structure development	20	16.8067	PLK4, SPINK2, DMRT1, SYCP2, SPO11, NOS3, TEX11, KLHL10, NR0B1, TEX15, REC8, NR5A1, AR, STRA8, KITLG, SOHLH1, WT1, KIT, DMC1, BCL2	7.21281	1.83548e-09	0
GOTERM_BP_5	GO:0061458~reproductive system development	20	16.8067	PLK4, SPINK2, DMRT1, SYCP2, SPO11, NOS3, TEX11, KLHL10, NR0B1, TEX15, REC8, NR5A1, AR, STRA8, KITLG, SOHLH1, WT1, KIT, DMC1, BCL2	7.12755	2.10983e-09	1
GOTERM_BP_5	GO:0046661~male sex differentiation	14	11.7647	SPINK2, DMRT1, SYCP2, TEX11, KLHL10, NR0B1, TEX15, REC8, NR5A1, AR, KITLG, WT1, KIT, BCL2	13.3574	2.10983e-09	0
GOTERM_BP_5	GO:0007292~female gamete generation	12	10.084	M1AP, STRA8, DMRT1, SOHLH1, SPO11, NOS3, DMC1, BCL2, ATM, YBX2, AURKC, REC8	15.8682	1.28438e-08	0
GOTERM_BP_5	GO:0008584~male gonad development	12	10.084	NR5A1, AR, SPINK2, KITLG, DMRT1, WT1, KIT, TEX11, KLHL10, BCL2, NR0B1, REC8	13.3013	8.02994e-08	0
GOTERM_BP_5	GO:0046546~development of primary male sexual characteristics	12	10.084	NR5A1, AR, SPINK2, KITLG, DMRT1, WT1, KIT, TEX11, KLHL10, BCL2, NR0B1, REC8	13.3013	8.02994e-08	0
GOTERM_BP_5	GO:0048477~oogenesis	10	8.40336	STRA8, DMRT1, SOHLH1, SPO11, DMC1, BCL2, ATM, YBX2, AURKC, REC8	18.8435	1.38211e-07	0
GOTERM_BP_5	GO:0008585~female gonad development	10	8.40336	NR5A1, STRA8, KITLG, SOHLH1, WT1, SPO11, NOS3, KIT, DMC1, BCL2	16.7497	3.85815e-07	0
GOTERM_BP_5	GO:0046545~development of primary female sexual characteristics	10	8.40336	NR5A1, STRA8, KITLG, SOHLH1, WT1, SPO11, NOS3, KIT, DMC1, BCL2	16.037	5.50819e-07	0
GOTERM_BP_5	GO:0048468~cell development	36	30.2521	ZMYND15, CATSPER3, SPO11, CATSPER4, KLHL10, YBX2, AURKC, STRA8, SOHLH1, DNMT3B, SOX6, NANOS1, PACRG, SPINK2, PRM1, DMRT1, IFT140, XRCC2, DICER1, REC8, ETV5, GNAO1, PYGO2, AR, KITLG, DPY19L2, WT1, DMC1, KIT, SLC26A8, BCL2, PICK1, ATM, SYCP3, CFTR, NFE2L2	2.75758	7.66174e-07	1
GOTERM_BP_5	GO:0048599~oocyte development	8	6.72269	STRA8, DMRT1, DMC1, BCL2, ATM, YBX2, AURKC, REC8	26.7996	7.66174e-07	0
GOTERM_BP_5	GO:0009994~oocyte differentiation	8	6.72269	STRA8, DMRT1, DMC1, BCL2, ATM, YBX2, AURKC, REC8	25.1246	1.18827e-06	0
GOTERM_BP_5	GO:0046660~female sex differentiation	10	8.40336	NR5A1, STRA8, KITLG, SOHLH1, WT1, SPO11, NOS3, KIT, DMC1, BCL2	13.9581	1.66866e-06	0
GOTERM_BP_5	GO:0022602~ovulation cycle process	9	7.56303	NR5A1, STRA8, KITLG, SOHLH1, SPO11, NOS3, KIT, DMC1, BCL2	16.7497	2.5321e-06	0
GOTERM_BP_5	GO:0006310~DNA recombination	13	10.9244	FANCM, PARP1, SPO11, XRCC2, TEX11, TEX15, REC8, MLH3, STRA8, DMC1, MSH5, MEIOB, ATM	7.47985	6.38499e-06	1
GOTERM_BP_5	GO:0006259~DNA metabolic process	23	19.3277	PIWIL4, DNMT1, MTRR, FANCM, PARP1, SPO11, XRCC2, TEX11, TDRD9, DICER1, TEX15, REC8, MLH3, NPAS2, STRA8, KITLG, DMC1, MSH5, DNMT3B, MEIOB, PMS2, PICK1, ATM	3.48462	1.71038e-05	1
GOTERM_BP_5	GO:0003341~cilium movement	7	5.88235	CATSPER1, ADCY10, DNAH1, DNAH11, DNAH5, RSPH9, DNAI1	20.6909	4.02421e-05	0
GOTERM_BP_5	GO:0001541~ovarian follicle development	7	5.88235	STRA8, KITLG, SOHLH1, SPO11, KIT, DMC1, BCL2	19.9101	4.95181e-05	0
GOTERM_BP_5	GO:0007338~single fertilization	9	7.56303	CATSPER1, AR, CATSPER3, CATSPER2, CATSPER4, DAZ2, AKAP4, STX2, ZPBP	10.5173	8.15344e-05	0
GOTERM_BP_5	GO:0007141~male meiosis I	5	4.20168	SPO11, DMC1, MEIOB, SYCP3, REC8	41.8744	0.000190028	0
GOTERM_BP_5	GO:0030539~male genitalia development	5	4.20168	AR, SYCP2, WT1, KLHL10, TEX15	34.2608	0.00042538	0
GOTERM_BP_5	GO:0060285~cilium-dependent cell motility	5	4.20168	CATSPER1, DNAH1, DNAH17, RSPH9, CFAP44	34.2608	0.00042538	0
GOTERM_BP_5	GO:0001539~cilium or flagellum-dependent cell motility	5	4.20168	CATSPER1, DNAH1, DNAH17, RSPH9, CFAP44	32.7712	0.000501198	0
GOTERM_BP_5	GO:0006306~DNA methylation	6	5.04202	DNMT1, PIWIL4, MTRR, TDRD9, DNMT3B, PICK1	17.735	0.000712744	1
GOTERM_BP_5	GO:0048469~cell maturation	8	6.72269	CATSPER3, CATSPER4, DMC1, SLC26A8, BCL2, PICK1, REC8, CFTR	7.88223	0.00226878	1
GOTERM_BP_5	GO:0051304~chromosome separation	6	5.04202	M1AP, FANCM, TEX11, MEIOB, ATM, TEX14	12.3902	0.00389861	0
GOTERM_BP_5	GO:0048513~animal organ development	38	31.9328	SYCP2, SPO11, DNAH5, KLHL10, STRA8, ABLIM1, SOHLH1, PPP2R3C, SOX6, STX2, DNAI1, SOX5, NANOS1, PLK4, SPINK2, DNAH11, PARP1, DMRT1, IFT140, NOS3, TEX11, NR0B1, TEX15, REC8, ETV5, NR5A1, GNAO1, PYGO2, AR, KITLG, WT1, DMC1, KIT, CYP1A1, BCL2, ATM, SRSF6, NFE2L2	1.83075	0.0039992	0
GOTERM_BP_5	GO:0048806~genitalia development	5	4.20168	AR, SYCP2, WT1, KLHL10, TEX15	17.5288	0.00569511	0
GOTERM_BP_5	GO:0006281~DNA repair	13	10.9244	FANCM, PARP1, SPO11, XRCC2, TEX15, REC8, MLH3, NPAS2, DMC1, MSH5, MEIOB, PMS2, ATM	3.69758	0.005811	0
GOTERM_BP_5	GO:0048808~male genitalia morphogenesis	3	2.52101	AR, SYCP2, KLHL10	113.061	0.00766756	0
GOTERM_BP_5	GO:0090598~male anatomical structure morphogenesis	3	2.52101	AR, SYCP2, KLHL10	113.061	0.00766756	0
GOTERM_BP_5	GO:0035036~sperm-egg recognition	5	4.20168	CATSPER1, CATSPER3, CATSPER2, CATSPER4, ZPBP	15.7029	0.00811926	0
GOTERM_BP_5	GO:0006304~DNA modification	6	5.04202	DNMT1, PIWIL4, MTRR, TDRD9, DNMT3B, PICK1	10.2782	0.00813201	1
GOTERM_BP_5	GO:0048240~sperm capacitation	4	3.36134	CATSPER3, CATSPER4, SLC26A8, CFTR	30.1495	0.00813201	0
GOTERM_BP_5	GO:0051307~meiotic chromosome separation	4	3.36134	M1AP, FANCM, TEX11, MEIOB	30.1495	0.00813201	0
GOTERM_BP_5	GO:0007143~female meiotic division	4	3.36134	STRA8, SYCP2, MEIOB, MLH3	20.7928	0.0245459	0
GOTERM_BP_5	GO:0048545~response to steroid hormone	10	8.40336	NR5A1, CATSPER1, AR, CATSPER3, CATSPER2, PARP1, CATSPER4, BCL2, DNMT3B, NR0B1	3.95663	0.0246963	1
GOTERM_BP_5	GO:2000020~positive regulation of male gonad development	3	2.52101	NR5A1, DMRT1, WT1	56.5304	0.0311356	1
GOTERM_BP_5	GO:2000018~regulation of male gonad development	3	2.52101	NR5A1, DMRT1, WT1	50.2492	0.0385945	0
GOTERM_BP_5	GO:0098722~asymmetric stem cell division	3	2.52101	STRA8, ETV5, SOX5	50.2492	0.0385945	1
							16

## Sheet: T_S7_GO_BP_other
Table S7.
The representative GO terms, associated (FDR <0.05) with the group of genes from the catalog that
did not belong to the category testis-specific/testis-enriched (in Figure 1D these genes were categorized as "other")
The representative terms were identified using the REViGO program (http://revigo.irb.hr/) .
GO terms denoting response to unfavorable conditions are shown in red
GO terms associated with the development and formation of cellular organelles are shown on green background
GO terms associated with with the cell movement are shown on yelow background
GO terms associated with DNA processing are shown on blue background
Category	Term	Count	%	Genes	Fold Enrichment	FDR	1- according to REViGO this GO term is representative; 0 - term is not representative		30 genes associated with response to unfavorable conditions
GOTERM_BP_ALL	GO:0048609~multicellular organismal reproductive process	19	29.6875	NOS3, USP9Y, YBX2, PLA2G6, REC8, ETV5, M1AP, AR, PYGO2, KITLG, DPY19L2, HSF2, KIT, CYP1A1, BCL2, PICK1, ATM, APOB, CFTR	7.14857	3.70012e-08	1		GSTM1
GOTERM_BP_ALL	GO:0000003~reproduction	23	35.9375	NOS3, USP9Y, YBX2, PLA2G6, REC8, ETV5, MLH3, M1AP, AR, PYGO2, KITLG, DPY19L2, HSF2, KIT, MSH5, CYP1A1, BCL2, MEIOB, PICK1, ATM, STX2, APOB, CFTR	4.9278	6.34622e-08	1		NOS3
GOTERM_BP_ALL	GO:0009636~response to toxic substance	9	14.0625	GSTM1, NOS3, EPHX2, PON2, PON1, BCL2, CYP1A1, GSTT1, AHR	13.1256	9.4481e-05	1		EPHX2
GOTERM_BP_ALL	GO:0032501~multicellular organismal process	41	64.0625	DNMT1, DNAH5, YBX2, AHR, PLA2G6, NPAS2, M1AP, ABLIM1, OR2W3, PPP2R3C, HSF2, PMS2, SOX6, STX2, APOB, NANOS1, DNAH11, PARP1, IFT140, NOS3, EPHX2, USP9Y, MTHFR, DICER1, REC8, ETV5, GNAO1, PYGO2, AR, KITLG, DPY19L2, KIT, CYP1A1, BCL2, HLA-DRA, PICK1, ATM, SRSF6, RBMX, CFTR, NFE2L2	1.71886	0.00119472	1		PON2
GOTERM_BP_ALL	GO:0051704~multi-organism process	22	34.375	NOS3, USP9Y, YBX2, PLA2G6, REC8, ETV5, M1AP, AR, PYGO2, DPY19L2, PPP2R3C, HSF2, KIT, CYP1A1, BCL2, MEIOB, HLA-DRA, PICK1, ATM, STX2, APOB, CFTR	2.76853	0.00141155	1		PON1
GOTERM_BP_ALL	GO:0042221~response to chemical	30	46.875	DNMT1, PON2, PON1, GSTT1, AHR, PLA2G6, OR2W3, PMS2, SOX6, STX2, APOB, GSTM1, PARP1, NOS3, EPHX2, USP9Y, MTHFR, DICER1, ETV5, GNAO1, AR, KIT, CYP1A1, BCL2, HLA-DRA, PICK1, SRSF6, RBMX, CFTR, NFE2L2	2.14668	0.00141155	1		BCL2
GOTERM_BP_ALL	GO:0048869~cellular developmental process	29	45.3125	DNAH1, DNAH5, YBX2, M1AP, ABLIM1, PPP2R3C, SOX6, STX2, APOB, NANOS1, PARP1, IFT140, DICER1, REC8, ETV5, GNAO1, PYGO2, AR, KITLG, DPY19L2, KIT, CYP1A1, BCL2, PICK1, ATM, SRSF6, RBMX, CFTR, NFE2L2	2.1401	0.00237007	1		CYP1A1
GOTERM_BP_ALL	GO:0035825~reciprocal DNA recombination	5	7.8125	MSH5, MEIOB, ATM, REC8, MLH3	30.6871	0.00237007	1		GSTT1
GOTERM_BP_ALL	GO:1901360~organic cyclic compound metabolic process	37	57.8125	DNMT1, MTRR, PON1, YBX2, AHR, NPAS2, M1AP, HSF2, MEIOB, PMS2, SOX6, APOB, NANOS1, GSTM1, PARP1, NOS3, EPHX2, USP9Y, MTHFR, DICER1, REC8, ETV5, MLH3, PYGO2, AR, KITLG, PSAT1, MSH5, KIT, CYP1A1, BCL2, PICK1, ATM, SRSF6, RBMX, CFTR, NFE2L2	1.77266	0.0027475	1		AHR
GOTERM_BP_ALL	GO:0006725~cellular aromatic compound metabolic process	36	56.25	DNMT1, MTRR, PON2, PON1, YBX2, AHR, NPAS2, M1AP, HSF2, MEIOB, PMS2, SOX6, NANOS1, GSTM1, PARP1, NOS3, EPHX2, USP9Y, MTHFR, DICER1, REC8, ETV5, MLH3, PYGO2, AR, KITLG, PSAT1, MSH5, KIT, CYP1A1, BCL2, PICK1, ATM, SRSF6, RBMX, NFE2L2	1.77795	0.0036843	1		GNAO1
GOTERM_BP_ALL	GO:0022607~cellular component assembly	22	34.375	DNAH1, TSPYL1, PARP1, IFT140, DNAH5, DICER1, REC8, MLH3, M1AP, AR, PYGO2, ABLIM1, KIT, MSH5, BCL2, HLA-DRA, PICK1, ATM, STX2, APOB, SRSF6, RBMX	2.4756	0.00499241	1		PARP1
GOTERM_BP_ALL	GO:0044085~cellular component biogenesis	23	35.9375	DNAH1, TSPYL1, PARP1, IFT140, DNAH5, DICER1, PLA2G6, REC8, MLH3, M1AP, AR, PYGO2, ABLIM1, KIT, MSH5, BCL2, HLA-DRA, PICK1, ATM, STX2, APOB, SRSF6, RBMX	2.32523	0.00742665	1		STX2
GOTERM_BP_ALL	GO:0006259~DNA metabolic process	13	20.3125	DNMT1, MTRR, PARP1, DICER1, REC8, MLH3, NPAS2, KITLG, MSH5, MEIOB, PMS2, PICK1, ATM	3.849	0.00742665	1		ETV5
GOTERM_BP_ALL	GO:0050896~response to stimulus	43	67.1875	DNMT1, DNAH1, PON2, PON1, GSTT1, AHR, PLA2G6, NPAS2, OR2W3, PPP2R3C, MEIOB, PMS2, SOX6, STX2, APOB, USP8, GSTM1, PARP1, IFT140, NOS3, EPHX2, USP9Y, MTHFR, DICER1, CDC42BPA, REC8, ETV5, MLH3, GNAO1, PYGO2, AR, KITLG, MSH5, KIT, CYP1A1, BCL2, HLA-DRA, PICK1, ATM, SRSF6, RBMX, CFTR, NFE2L2	1.52091	0.00752868	1		NFE2L2
GOTERM_BP_ALL	GO:0032502~developmental process	33	51.5625	DNMT1, DNAH1, DNAH5, YBX2, AHR, NPAS2, ABLIM1, PPP2R3C, PMS2, SOX6, STX2, APOB, NANOS1, DNAH11, PARP1, IFT140, NOS3, DICER1, REC8, ETV5, GNAO1, PYGO2, AR, KITLG, DPY19L2, KIT, CYP1A1, BCL2, PICK1, ATM, SRSF6, CFTR, NFE2L2	1.72615	0.0153583	1		DNMT1
GOTERM_BP_ALL	GO:0071840~cellular component organization or biogenesis	35	54.6875	DNMT1, DNAH1, DNAH5, PLA2G6, M1AP, ABLIM1, PPP2R3C, MEIOB, SOX6, STX2, APOB, NANOS1, USP8, TSPYL1, PARP1, IFT140, NOS3, MTHFR, DICER1, CDC42BPA, REC8, ETV5, MLH3, GNAO1, PYGO2, AR, MSH5, KIT, BCL2, HLA-DRA, PICK1, ATM, SRSF6, RBMX, NFE2L2	1.64579	0.0176689	1		MTHFR
GOTERM_BP_ALL	GO:0006979~response to oxidative stress	8	12.5	GNAO1, PARP1, NOS3, PON2, BCL2, STX2, ETV5, NFE2L2	5.98165	0.0176689	1		PLA2G6
GOTERM_BP_ALL	GO:0048870~cell motility	14	21.875	NANOS1, DNAH11, DNAH1, NOS3, DNAH5, USP9Y, CDC42BPA, KITLG, KIT, BCL2, SIRPA, APOB, CFAP44, NFE2L2	3.10102	0.0176689	1		APOB
GOTERM_BP_ALL	GO:0051674~localization of cell	14	21.875	NANOS1, DNAH11, DNAH1, NOS3, DNAH5, USP9Y, CDC42BPA, KITLG, KIT, BCL2, SIRPA, APOB, CFAP44, NFE2L2	3.10102	0.0176689	1		SRSF6
GOTERM_BP_ALL	GO:0040011~locomotion	15	23.4375	NANOS1, DNAH11, DNAH1, NOS3, DNAH5, USP9Y, PLA2G6, CDC42BPA, KITLG, KIT, BCL2, SIRPA, APOB, CFAP44, NFE2L2	2.8882	0.0188881	1		CFTR
GOTERM_BP_ALL	GO:0045597~positive regulation of cell differentiation	11	17.1875	AR, KITLG, PARP1, PPP2R3C, KIT, BCL2, DICER1, SOX6, APOB, ETV5, NFE2L2	3.85322	0.0195923	1		REC8
GOTERM_BP_ALL	GO:0051173~positive regulation of nitrogen compound metabolic process	16	25	NANOS1, DNMT1, PARP1, NOS3, AHR, PLA2G6, ETV5, NPAS2, AR, PYGO2, KITLG, HSF2, ATM, SOX6, RBMX, NFE2L2	2.66754	0.0227362	1		MLH3
GOTERM_BP_ALL	GO:0008406~gonad development	6	9.375	AR, KITLG, NOS3, KIT, BCL2, REC8	8.29849	0.0298518	1		NPAS2
GOTERM_BP_ALL	GO:0010623~programmed cell death involved in cell development	3	4.6875	KITLG, KIT, BCL2	67.9838	0.0339746	1		KIT
GOTERM_BP_ALL	GO:1901700~response to oxygen-containing compound	14	21.875	DNMT1, PARP1, NOS3, PON1, MTHFR, PLA2G6, GNAO1, CYP1A1, BCL2, STX2, APOB, SRSF6, CFTR, NFE2L2	2.81334	0.0343987	1		MSH5
GOTERM_BP_ALL	GO:0010035~response to inorganic substance	8	12.5	GNAO1, PARP1, NOS3, PON1, BCL2, CYP1A1, APOB, NFE2L2	5.0251	0.0351081	1		MEIOB
GOTERM_BP_ALL	GO:0006950~response to stress	24	37.5	GSTM1, PARP1, NOS3, EPHX2, PON2, MTHFR, PLA2G6, REC8, ETV5, MLH3, NPAS2, GNAO1, KIT, MSH5, CYP1A1, BCL2, MEIOB, HLA-DRA, PMS2, PICK1, ATM, STX2, SRSF6, NFE2L2	1.92285	0.0361687	1		HLA-DRA
GOTERM_BP_ALL	GO:0051716~cellular response to stimulus	36	56.25	DNMT1, AHR, PLA2G6, NPAS2, OR2W3, MEIOB, PMS2, SOX6, STX2, APOB, USP8, GSTM1, PARP1, IFT140, NOS3, EPHX2, USP9Y, DICER1, CDC42BPA, REC8, ETV5, MLH3, GNAO1, PYGO2, AR, KITLG, MSH5, KIT, CYP1A1, BCL2, HLA-DRA, PICK1, ATM, RBMX, CFTR, NFE2L2	1.53103	0.0384447	1		PMS2
GOTERM_BP_ALL	GO:0048070~regulation of developmental pigmentation	3	4.6875	KITLG, KIT, BCL2	55.2368	0.0434601	1		PICK1
									ATM

## Sheet: T_S8_response_to stress
Table S8.
The list of all genes from the catalog HGAPat was analyzed using DAVID tool and
only GO terms denoting the response to unfavorable conditions and associated genes are presented here
Category	Term	Count	%	Genes	Fold Enrichment	FDR		44 genes associated with response to unfavorable conditions
GOTERM_BP_ALL	GO:0009636~response to toxic substance	10	8.40336	GSTM1, NOS3, EPHX2, PON2, PON1, BCL2, CYP1A1, DNMT3B, GSTT1, AHR	7.6971	0.000209542		GSTM1
GOTERM_BP_ALL	GO:1901700~response to oxygen-containing compound	21	17.6471	CATSPER1, CATSPER3, DNMT1, CATSPER2, PARP1, NOS3, CATSPER4, PON1, MTHFR, PLA2G6, GNAO1, STRA8, WT1, CYP1A1, BCL2, DNMT3B, STX2, APOB, SRSF6, CFTR, NFE2L2	2.22722	0.0206122		NOS3
GOTERM_BP_ALL	GO:0006979~response to oxidative stress	8	6.72269	GNAO1, PARP1, NOS3, PON2, BCL2, STX2, ETV5, NFE2L2	3.15698	0.189468		EPHX2
GOTERM_BP_ALL	GO:0006950~response to stress	32	26.8908	SPO11, PON2, PLA2G6, NPAS2, DNMT3B, MEIOB, PMS2, STX2, PACRG, GSTM1, PARP1, FANCM, NOS3, EPHX2, XRCC2, MTHFR, NR0B1, TEX15, REC8, ETV5, MLH3, GNAO1, DMC1, MSH5, KIT, CYP1A1, BCL2, HLA-DRA, PICK1, ATM, SRSF6, NFE2L2	1.35312	0.469089		PON2
								PON1
								BCL2
								CYP1A1
								DNMT3B
								GSTT1
								AHR
								CATSPER1
								CATSPER3
								DNMT1
								CATSPER2
								PARP1
								CATSPER4
								MTHFR
								PLA2G6
								GNAO1
								STRA8
								WT1
								STX2
								APOB
								SRSF6
								CFTR
								NFE2L2
								ETV5
								PACRG
								FANCM
								SPO11
								XRCC2
								TEX15
								REC8
								MLH3
								NPAS2
								DMC1
								MSH5
								MEIOB
								PMS2
								PICK1
								ATM
								NR0B1
								KIT
								HLA-DRA
